# Supplementary material for: Liver Stiffness Decreases Rapidly in Response to Successful Hepatitis C Treatment and Then Plateaus
Source: PLoS One. 2016 Jul 21;11(7):e0159413. doi: 10.1371/journal.pone.0159413 (PMC4956253; doi:10.1371/journal.pone.0159413)
Supplement: S1 File — (XLSX) [file pone.0159413.s001.xlsx]

## Sheet: Data
ID	Treatment	Gender	HCV Genotype	Pre Treatment FibroScan Score	SVR24 FibroScan Score	Post-SVR 24 Fibroscan	Pre Treatment FibScore <3.25	SVR24 FibScore <3.25	Pre Treatment Total Billirubin	SVR24 Total Billirubin	Pre Treatment Platelets	SVR24 Platelets	Pre Treatment AST	SVR24 AST	Pre Treatment ALT	SVR24 ALT	Pre Treatment ALP	SVR24 ALP	Pre Treatment GGT	SVR24 GGT	Pre Treatment AFP	SVR24 AFP	Pre Treatment Creatinine	SVR24 Creatinine	Pre Treatment BMI	SVR24 BMI	Pre Treatment Hemoglobin	SVR24 Hemoglobin	Pre Treatment INR	SVR24 INR	Pre Treatment Albumin	SVR24 Albumin
1001	1	0	1	16.9	9.9	11.9	0	0	0.6	0.3	171	153	43	20	61	24	68	53	186	15	5.8	2.8	0.82	0.87	24.14	24.81	15.5	14.5	0.9	1	5.1	4.9
1002	1	0	1	20.4	8.2	N/A	1	0	1	1.1	94	115	176	23	234	20	112	79	129	36	39.9	2.5	1.05	0.89	22.24	24.43	14.6	14.5	N/A	N/A	4.1	4.6
1003	1	0	1	10.4	8.6	6	0	0	0.7	0.7	188	189	59	27	84	26	111	83	69	27	4.9	2.1	1.1	1.25	26.57	25.98	15.6	14.6	1	1	4.3	4.7
1004	1	1	1	48.8	15	N/A	0	0	1.2	0.6	194	176	80	32	74	23	139	151	143	107	5	3.5	0.83	0.84	22.58	31.32	14.3	14.7	N/A	1.1	4.4	4.1
1005	1	1	1	29.5	10.2	12.6	1	1	1.9	1.8	114	113	118	34	89	19	209	163	53	27	10.7	5	0.66	0.73	18.89	25.19	13.4	14.3	1.4	1.1	3.2	3.7
1006	1	0	1	8.4	8.1	7.4	0	0	0.9	0.6	202	222	27	17	30	16	40	34	38	15	5.2	3.5	0.77	1.06	24.06	24	15.1	14.8	N/A	1	4.4	4.6
1007	1	0	1	13.8	7.4	5.3	1	0	1	0.8	147	161	124	34	196	27	72	54	43	16	12.8	4.6	0.84	0.89	24.65	26.46	14.9	15.5	N/A	1	4.2	4.7
1008	1	0	1	11.3	6.9	6.1	0	0	0.6	0.6	153	196	50	20	86	22	85	115	62	19	9.8	N/A	0.93	1.01	25.4	25.68	15.3	14.9	1	N/A	4.5	4.1
1009	1	0	1	5.9	6.2	N/A	0	0	0.8	0.6	156	195	27	35	46	37	60	72	22	22	1.8	2	0.95	1.1	27.01	26.27	15.4	17.4	N/A	N/A	4.5	4.4
1010	1	0	1	8.9	8.7	N/A	0	1	0.5	0.4	134	133	28	30	28	19	45	46	22	18	2.4	2.3	1.06	1.15	22.44	22.14	14.1	14.6	1.1	N/A	4.9	4.8
1011	1	1	1	5.8	4.2	3.7	0	0	0.6	0.4	245	262	43	22	46	20	76	75	89	33	2.5	2.8	0.85	0.75	22.71	27.84	12.9	14.6	0.9	N/A	4.3	4.7
1012	1	0	1	72	14.4	18	1	0	0.8	0.6	102	126	153	21	167	25	73	40	92	34	141	3.6	0.9	1.14	20.25	23.7	14.3	14.7	1	1	4	4.3
1013	1	0	1	27	14	12	0	0	0.7	0.7	143	158	62	17	108	14	44	40	39	17	1.5	0.9	1.09	1.32	23.05	24.4	13.4	13.7	1.5	1.2	4.7	4.3
1014	1	0	1	7.3	9.5	7.9	0	0	1.1	0.8	214	213	105	57	210	95	55	51	78	44	3.9	1.9	0.98	1.01	32.47	32.86	16.6	15.8	N/A	N/A	4.7	4.5
1015	1	0	1	5.5	3.6	N/A	0	0	0.4	0.3	196	207	42	48	47	41	59	42	32	52	2.5	3	1.05	1.23	29.62	29.41	15.3	15.1	1	1	3.8	3.8
1016	1	0	1	6.2	6.7	N/A	0	0	0.8	0.8	165	181	37	17	44	12	46	51	15	16	1.4	1.3	1.25	1.04	25.12	24.65	14.3	14.3	1	1	4.6	4.2
1017	1	0	1	31.6	28.4	25.7	1	1	1.3	0.7	55	87	47	25	45	20	45	72	21	21	4.7	2.2	0.8	0.77	26.31	25.08	16	14.4	N/A	1.1	3.9	4
1018	1	0	1	38.5	14	11.1	1	0	0.6	0.6	122	236	121	37	172	45	82	72	88	101	9.5	7.7	0.86	1.1	29.41	32.39	14.7	15.6	1.2	N/A	4	4.6
1019	1	0	1	8.8	5.9	5.7	0	0	0.4	0.3	270	312	31	27	39	36	62	66	56	37	3.9	3.4	1.16	1.22	25.63	25.46	12.2	14.5	1	0.9	4.3	3.8
1020	1	0	1	7.9	6.7	N/A	0	0	0.7	0.7	247	154	47	21	65	17	91	55	82	22	5	4.9	0.97	0.92	18.08	20.66	12.3	13.3	1	0.9	4.6	4.6
1021	1	0	1	5.8	4.7	2.8	0	0	0.7	0.4	214	177	42	20	46	14	61	64	107	16	5.2	3	1.17	1.32	24.68	24.68	14.8	14.6	0.9	0.9	4.3	4.5
1022	1	0	1	21.1	25.7	12.6	1	0	0.7	0.7	45	100	110	24	135	19	158	109	213	84	2.4	1.5	0.81	0.71	25.7	24.27	14.1	12.1	1.2	1.2	4.5	3.7
1023	1	1	1	14.8	13.6	N/A	0	0	0.4	0.3	161	203	58	22	60	13	94	81	88	24	7.1	3.1	0.69	0.82	25.14	26.76	14.6	14.8	N/A	0.9	3.9	4.5
1024	1	0	1	17.3	43.5	16.1	0	0	0.5	0.7	148	139	41	47	55	79	111	127	96	91	3.9	1	1.34	1.24	28.26	29.12	11.8	13	1	N/A	4.1	4.2
1025	1	1	1	4.7	6.4	N/A	0	0	0.4	0.4	209	171	33	13	37	11	65	53	57	17	7.2	N/A	0.79	0.83	30.8	29.85	14.1	13.6	N/A	N/A	4.3	4.2
1026	1	0	1	4.4	5.3	N/A	0	0	0.8	0.6	194	206	57	20	73	23	53	52	16	13	1.9	N/A	1.1	0.95	25.83	25.83	16.1	16.3	1	1	4.7	4.5
1027	1	1	1	4.7	2.9	2.4	0	0	0.4	0.3	143	238	29	16	46	9	60	75	21	18	1	1.2	0.68	0.74	21.62	25.05	12.9	13.4	N/A	N/A	4.2	4.4
1028	1	0	1	7.3	4.8	3.6	0	0	0.7	0.9	166	205	38	18	60	19	69	70	127	32	4.8	2.9	1.43	1.98	33	35	14.6	13.1	0.8	0.9	4.3	4.5
1029	1	1	1	10.6	5.3	N/A	0	0	0.5	0.3	182	232	91	23	105	23	63	74	N/A	62	7.5	7.5	0.7	0.84	24.69	27.41	14	12.7	1.1	N/A	4.9	3.3
1030	1	0	1	9.6	4.9	N/A	0	1	0.4	3.8	263	81	47	40	34	31	95	43	108	N/A	4.2	1.4	1.56	0.86	23.74	26.83	13.1	13.4	1	1	4.8	4.5
1031	1	1	1	15.7	6.9	8.6	0	0	1.1	0.7	176	203	83	22	112	19	57	66	60	17	9.8	6.4	0.98	0.98	26.08	27.97	14.1	14.6	1.1	0.9	4.1	4.4
1032	1	0	1	8.8	8.4	7.2	0	0	0.8	0.7	161	187	52	22	64	13	68	65	73	33	2	1.6	1.07	1.08	24.11	24.17	14.2	13.3	N/A	0.9	4.5	4.5
1033	1	0	1	8.8	4.1	3.8	0	0	0.8	0.7	188	169	26	16	32	14	74	75	23	19	1.9	1.9	1.25	1.26	31.14	31.42	15.7	15	1	1	4.5	4.7
1034	1	1	1	6.1	4.1	3.9	0	0	0.4	0.3	192	217	49	20	65	12	98	82	62	16	12.2	N/A	0.73	0.98	22.48	22.86	14.4	13	0.9	0.9	4.3	4.2
1035	0	1	1	12	8.6	N/A	1	0	0.5	0.3	108	134	64	22	87	30	136	141	85	25	18.7	8.7	0.69	0.82	28.14	28.65	13.8	13.3	0.9	N/A	4.7	4.8
1036	1	1	1	10.6	3.4	7	0	0	0.9	1.3	134	179	26	15	33	8	49	40	9	8	3	N/A	0.7	0.75	20.2	19.49	13.1	13.5	1	N/A	4.1	4.5
1037	1	0	1	5.4	4.9	N/A	0	0	0.6	0.5	133	137	80	19	134	23	86	64	86	34	3.4	N/A	1	1.03	23.74	23.6	16	15.4	1.1	N/A	4.4	4.5
1038	1	1	1	7.1	5.4	N/A	0	0	0.3	0.2	427	364	58	19	144	17	81	93	34	19	2.6	2.3	0.65	0.79	34.92	37.11	13.8	14.1	N/A	N/A	4.9	4
1039	1	1	2	4.4	9.2	7.6	0	0	0.5	0.6	203	203	29	22	19	10	90	74	12	12	N/A	2.3	0.85	0.98	19.7	20.24	13.2	13.6	N/A	1	4.6	4.8
1040	0	0	2	10.4	8.7	N/A	0	0	0.4	0.4	163	140	82	19	226	22	65	47	29	19	4.2	0.25	1.1	0.98	24.5	26.42	15.9	15.4	1.3	N/A	4.5	4.3
1041	1	1	1	21.3	10.8	N/A	1	1	0.7	0.4	88	120	305	42	351	32	88	51	460	N/A	10.1	6.2	0.8	0.83	21.94	24.39	13.8	13.6	1.1	1	3.7	4.6
1042	1	1	1	10.2	6.1	5.3	0	0	0.5	0.3	201	211	32	14	32	9	70	54	93	16	4.2	2.3	1	0.85	18.09	17.76	14.4	12.7	1	1	4.8	4.4
1043	1	0	1	4.4	5.6	N/A	0	0	0.6	1.2	207	179	45	60	51	58	88	75	300	374	4.6	3.6	1	1.02	27.72	25.47	17	15.1	1	N/A	4.5	4.5
1044	0	0	1	18	11.1	9	1	0	0.5	0.4	119	177	134	27	168	30	163	99	481	51	N/A	N/A	1.27	1.13	23	23.62	16.7	15.9	N/A	N/A	4.2	4.5
1045	1	0	1	9.1	10.3	N/A	1	1	0.8	0.9	131	141	98	46	112	34	67	66	111	44	0.25	1.9	1.23	1.18	26.08	28.14	15.5	14.9	1.1	1	4.4	4.4
1046	0	0	1	23.7	22.8	N/A	1	1	1.3	1.2	47	48	90	24	107	19	45	38	50	20	15.8	7.3	0.84	0.79	22.8	22.75	13	13.3	1.3	1.2	3.4	4.2
1047	1	0	1	8.8	7.6	N/A	0	0	0.4	0.3	157	181	81	40	122	35	72	68	82	28	4.1	3	0.85	0.92	32	31	15.4	14.1	N/A	N/A	4.1	3.9
1048	0	0	1	11.6	3.3	4.9	0	0	0.7	0.6	162	231	119	28	233	25	74	66	65	N/A	3.5	N/A	0.8	0.93	25.8	26.6	14.3	15.3	0.9	N/A	4.4	N/A
1049	0	1	1	5.9	4.9	N/A	0	0	0.3	0.3	156	181	41	23	59	17	85	70	24	14	2.6	1.6	0.89	0.85	22	23	14.6	14.4	N/A	N/A	4.7	4.6
1050	1	0	1	14.3	7.1	10.9	1	0	0.8	0.9	144	181	70	32	92	20	45	57	28	24	5	3.8	1.03	0.92	27.2	28	14.8	15.5	N/A	N/A	4.4	4.9
1051	1	0	1	9.8	6.8	N/A	0	0	0.7	0.6	144	142	125	17	304	21	50	62	45	16	5.6	3	0.84	0.99	26	27.38	17	17.3	1	N/A	4.4	4.2
1052	1	0	1	8	4	4.8	0	0	0.5	0.3	99	153	59	19	132	20	80	81	51	23	1.9	1.2	0.73	0.79	34.9	36.78	13.5	14.1	N/A	1.1	4.2	4.4
1053	1	0	1	8.7	6.1	5.5	0	0	0.2	0.2	223	310	102	23	145	19	117	106	50	19	2.9	1.6	1.03	1.11	25.8	24.6	13.9	14.6	N/A	1	4.2	4.7
1054	1	0	1	14	7.8	N/A	0	0	0.3	0.5	182	229	37	22	35	13	36	50	48	N/A	6.9	N/A	1.48	1.66	27.08	28.54	14.4	14.4	N/A	N/A	4.2	4.4
1055	1	0	1	11.9	6.3	7.4	0	0	0.8	0.4	209	199	42	20	63	20	36	32	83	24	5.2	N/A	1.16	1	29.5	29.16	16.1	14.9	1	0.9	4.5	4.2
1056	0	0	1	16.9	11.8	6.8	0	0	0.5	0.8	380	356	51	20	74	13	89	67	123	59	2.5	1.9	0.99	0.91	25.81	29.16	16.6	15.7	1	N/A	4	3.8
1057	0	0	2	5.6	7.3	4.6	0	0	0.5	0.4	221	204	38	19	72	17	76	55	22	19	2.1	1.5	1.17	1.28	N/A	N/A	15.6	15.4	0.9	N/A	4.9	4.8
1058	0	0	2	6.1	7.6	4.4	0	0	0.5	0.5	213	202	28	15	29	12	61	64	46	24	2.5	2.6	1.17	1.07	26.8	26.4	16.5	15.6	0.9	0.9	4.5	4.3
1059	0	0	1	13.5	17.3	18.6	1	1	0.6	1.3	154	126	120	53	122	59	52	52	52	53	12.4	4	1.02	1.1	22.43	24.97	13	14.9	1.1	1.1	3.6	N/A
1060	0	1	1	14.1	7.8	7.7	1	0	0.8	0.8	111	123	114	23	172	18	90	62	43	12	5.8	3.4	0.72	0.74	22.7	23.3	13.7	12.9	1.1	N/A	4.1	4.3
1061	0	1	1	4.4	3.7	N/A	0	0	0.2	0.5	185	220	64	30	71	13	106	92	78	15	0	2.6	0.8	0.84	18.8	19.7	13.2	13.6	N/A	N/A	5	4.9
1062	0	1	1	26.3	26.3	10.9	1	0	0.8	0.3	105	185	99	24	86	18	125	98	64	23	149.5	3.9	0.72	0.79	22.33	26.6	13.2	13.4	1	N/A	4	4.5
1063	0	1	2	9.1	6.1	N/A	0	0	0.9	0.9	224	199	20	27	22	22	80	97	16	16	2.4	1.4	0.85	0.87	28.3	28.96	14.5	11.2	0.9	1	4	4.1
1064	0	0	3	12.4	6.3	N/A	0	0	0.6	0.3	171	207	58	15	117	16	59	58	22	15	2.3	0	0.89	0.82	27.6	28.3	15.4	15.3	1.1	N/A	4.6	4.6
1065	0	0	3	14.3	7.7	7.7	1	0	1.3	0.4	158	220	143	20	151	20	48	90	79	51	3	1.3	0.76	0.9	23.6	23.17	14.3	14.7	1	N/A	3.9	4.8
1066	0	1	1	6.4	6.8	7.2	0	0	1.5	0.6	292	164	37	29	63	30	99	138	39	35	4	0.37	0.66	0.65	25.4	28.53	13.5	14	1.1	0.9	3.9	3.9
1067	1	0	1	29.5	27.7	20.4	1	0	1.8	1	123	153	38	32	25	33	117	100	82	56	117	4.7	0.92	1.15	27.5	16.85	13.4	13.2	1.7	N/A	4	4.3
1068	0	0	1	21.3	12	7.9	0	0	0.6	0.6	150	206	62	20	74	22	109	91	14	30	55.3	3	0.93	0.9	21	23.16	17	16.9	0.9	N/A	4.1	3.9
1069	0	0	1	67.8	75	66	1	1	1.5	1.5	72	69	69	36	36	19	159	136	132	71	7.8	0.29	1.02	0.89	36.7	38.51	12.4	15.6	1.7	1.2	3.1	4.1
1070	0	0	1	18	8.3	8.7	1	0	0.4	0.5	94	121	121	31	200	25	114	74	42	29	11	4.7	0.91	0.86	24.7	27.26	15.1	15.4	N/A	1.1	4.5	5
1071	0	0	2	9.9	4.4	N/A	1	0	0.6	0.3	143	180	198	43	241	32	78	59	148	22	4.2	2.6	1.12	1.39	29.5	30.11	15.1	15.7	1	1	4.3	4.5
1072	0	1	2	5.6	3.4	N/A	0	0	0.2	0.3	195	204	18	17	11	19	50	63	19	25	5.4	5.8	0.94	0.75	23.7	24.1	12.9	13.7	N/A	1	4.3	4.1
1073	0	0	1	30.8	52.3	75	1	1	0.6	0.6	67	90	135	83	154	41	167	104	189	83	23.9	4.2	1.36	1.33	28.7	29.99	14	14.8	1.2	N/A	3.6	4.2
1074	0	0	1	35.3	17.3	10.2	0	0	0.2	0.3	168	245	43	16	66	17	123	141	46	35	6.3	4.3	1.27	1.09	31.3	32.68	15.5	16	1	1	4.3	4.6
1075	0	0	1	47.2	18	N/A	0	0	0.6	0.5	95	123	82	26	121	39	71	66	257	49	51.1	1.7	1.16	1.17	22.7	25.18	16.3	16.3	1	1.1	4.4	5.1
1076	0	0	3	7.6	5	N/A	0	0	0.4	0.5	188	200	67	24	160	27	80	71	30	16	3.6	1.7	0.96	0.92	23.4	22.96	16.1	15.9	N/A	N/A	4.4	4.6
1077	0	0	1	5.1	4.4	4.1	0	0	0.6	0.4	278	261	142	17	259	22	81	65	394	18	6.4	2.7	0.9	1.18	29.3	30.84	15.6	13.9	1	N/A	4.6	4.2
1078	1	1	1	16.9	18.4	13.8	1	1	0.9	0.8	63	45	63	19	54	20	138	106	36	30	5.7	4.5	0.9	1.05	29.6	29.07	11.7	11.4	1	1	4	4.3
1079	0	0	1	22	8.5	11.5	1	0	1.1	1.3	147	130	110	26	172	15	199	74	148	16	5.9	1.5	0.96	1.05	28.2	29.65	16.7	15.7	N/A	1	4.6	4.7
1080	0	0	1	4.4	11.2	10	0	0	1.3	1.3	295	249	42	42	55	55	78	78	96	96	8.8	2.9	1.15	1.15	26.3	27.56	16.3	15.4	0.9	0.9	4.5	4.9
1081	0	0	1	15.4	5.6	N/A	0	0	0.7	0.7	172	172	38	38	58	58	67	67	129	129	4.8	N/A	1.15	1.15	29.6	29.12	15.8	15.7	1	N/A	4.4	4.6
1082	0	0	1	29.7	14.6	N/A	1	1	0.7	0.7	98	98	72	27	72	17	69	74	30	19	8.4	3.7	1.11	1.19	26.5	26.54	14.5	14.1	1	1	4.3	4.1
1083	0	0	1	17.8	25.7	16.6	1	1	2.1	2.2	62	51	107	38	77	29	184	169	27	18	15.7	N/A	0.65	1.15	26.7	27.31	11.4	12	N/A	N/A	3.8	3.9
1084	0	0	1	7.1	6.4	N/A	0	0	0.5	0.5	265	269	37	16	50	11	80	82	52	15	2.4	1.4	1.02	1.02	28.3	27.2	16.9	16	0.9	N/A	4.4	4.6
1085	0	0	3	24	12.2	N/A	1	1	1.1	1.1	104	104	26	26	16	16	127	127	65	65	6.2	4.3	0.82	0.82	35.2	35.87	15.4	15.7	1.2	1.1	3.7	4.5
1086	0	0	2	8.8	6.9	5.9	1	0	1.1	1.6	138	158	84	20	113	19	91	91	32	7	1.6	1.8	0.98	1.04	23.33	23.11	12	13.7	1.1	1.1	4.4	4.5
1087	0	0	1	8.9	6.8	8.8	0	0	0.6	0.7	192	207	53	16	91	19	30	24	229	72	7.9	5.3	1.31	1.03	25.3	24.84	13.6	14.3	1	1	4.4	4.6
1088	0	0	1	25.7	25.1	8	1	0	1.5	1.3	139	131	156	32	116	29	266	82	79	39	11.2	3.8	1.04	0.72	35.6	37.31	15.8	15.8	1.1	1.1	3.7	3.6
1089	0	0	1	8	8.6	5.3	0	0	0.4	1.25	168	162	38	27	35	16	93	80	117	12	10.8	4	1.14	1.25	29.69	29.16	17.1	14.2	1	N/A	4.3	4.3
1090	0	1	1	35.8	14.1	16.5	0	0	0.9	0.5	146	157	24	28	20	21	58	48	32	26	8	6.2	0.84	1.01	28.4	29.99	15.3	15.3	1.1	1	4.5	4.5
1091	0	0	2	9	7.4	1.9	0	0	0.3	0.3	156	193	24	17	23	15	60	57	10	18	3.1	2.7	0.81	0.84	37.48	35.22	12.2	11.7	0.9	N/A	4.6	4.1
1092	0	0	1	9.5	6.3	N/A	0	0	0.9	0.6	266	219	93	24	178	24	62	65	108	19	62	3.5	1.22	1.1	27.12	27.26	16.5	14.8	1.1	1	4.8	4.8
1093	0	1	1	24.5	13.6	N/A	1	0	1	0.4	133	188	161	38	148	47	115	110	1209	135	94.6	5.6	0.96	0.86	32.6	35.69	10.6	11.2	1	1	3.4	4.3
1094	0	0	1	17.5	20.9	N/A	0	0	0.8	1.18	141	188	28	28	37	22	49	59	79	55	7.4	N/A	1.09	1.18	29.15	28.61	13.6	13.1	N/A	N/A	4.6	4.9
1095	0	1	2	5.1	4.8	N/A	0	0	0.5	0.84	127	154	22	24	19	17	116	123	19	21	6	N/A	0.82	0.84	37	35.17	13.7	13.4	0.9	0.9	4.3	4.4
1096	1	1	1	6	4.4	N/A	0	0	0.5	0.2	223	229	45	17	63	28	70	60	199	44	6.1	2.9	0.87	0.82	33.65	35.69	16.1	14.8	N/A	N/A	4.5	4.5
1097	0	0	1	5.3	6.8	N/A	0	0	0.3	0.4	137	147	36	22	53	21	64	55	53	28	4.9	3.9	1.3	1.07	25.28	26.57	13.4	12.9	N/A	N/A	4.4	4.2
1098	0	1	1	8.8	4	N/A	1	0	0.3	0.2	111	149	52	22	45	19	43	40	81	15	11.7	N/A	0.43	0.51	20.9	17.4	13.4	13.6	0.9	N/A	3.6	4.4
1099	0	0	1	28.8	21.3	N/A	1	1	0.9	0.7	78	72	76	44	31	20	175	139	344	139	27.3	12.7	1.09	1.06	27.91	29.41	14.6	15	1.1	1.2	3.5	3.4
1100	0	0	3	22.8	12.9	N/A	0	0	15.2	0.4	138	166	77	23	110	19	81	72	50	20	N/A	N/A	0.6	0.72	N/A	26.9	14.2	13.5	N/A	1	4.5	4.6
ID	Treatment	Gender	HCV Genotype	Pre Treatment FibroScan Score	SVR24 FibroScan Score	Post-SVR 24 Fibroscan	Pre Treatment FibScore <3.25	SVR24 FibScore <3.25	Pre Treatment Total Billirubin	SVR24 Total Billirubin	Pre Treatment Platelets	SVR24 Platelets	Pre Treatment AST	SVR24 AST	Pre Treatment ALT	SVR24 ALT	Pre Treatment ALP	SVR24 ALP	Pre Treatment GGT	SVR24 GGT	Pre Treatment AFP	SVR24 AFP	Pre Treatment Creatinine	SVR24 Creatinine	Pre Treatment BMI	SVR24 BMI	Pre Treatment Hemoglobin	SVR24 Hemoglobin	Pre Treatment INR	SVR24 INR	Pre Treatment Albumin	SVR24 Albumin
	0 = Interferon Free Containing Regimens	0 = Males	1 = Genotype 1	kPA	kPa	kPa	0 = <3.25	0 = <3.25	mg/dL	mg/dL	x 10000 cells/µL	x 10000 cells/µL	U/L	U/L	U/L	U/L	IU/L	IU/L	IU/L	IU/L	ng/mL	ng/mL	mg/dL	mg/dL	kg/m2	kg/m2	g/dL	g/dL			g/dL	g/dL
	1 = Inferferon Containing Regimens	1 = Females	2 = Genotype 2				1 = > 3.25	1 = > 3.25
			3 = Genotype 3
N/A = data not available
